# Supplementary material for: Mycotoxin Exposure and Renal Cell Carcinoma Risk: An Association Study in the EPIC European Cohort
Source: Nutrients. 2022 Aug 30;14(17):3581. doi: 10.3390/nu14173581 (PMC9460795; doi:10.3390/nu14173581)
Supplement: Supplementary file 1 [file nutrients-14-03581-s001.zip]

Archive with 1 entries (1 files):
- nutrients-1861719-supplementary-revised.pdf
